# Supplementary material for: Characterization of the Monkeypox Virus [MPX]-Specific Immune Response in MPX-Cured Individuals Using Whole Blood to Monitor Memory Response
Source: Vaccines (Basel). 2024 Aug 26;12(9):964. doi: 10.3390/vaccines12090964 (PMC11436000; doi:10.3390/vaccines12090964)
Supplement: Supplementary file 1 [file vaccines-12-00964-s001.zip]

Archive with 1 entries (1 files):
- vaccines-3136225-supplementary.pdf
